# Supplementary material for: Barriers and Benefits of the Scheduled Telephone Referral Model (DETELPROG): A Qualitative Approach
Source: Int J Environ Res Public Health. 2021 May 16;18(10):5280. doi: 10.3390/ijerph18105280 (PMC8156098; doi:10.3390/ijerph18105280)
Supplement: Supplementary file 1 [file ijerph-18-05280-s001.zip]

Archive with 2 entries (2 files):
- File S1. Focus group script PCP-HAP.pdf
- File S2. Interviews script PCP-HAP.pdf
